# Supplementary material for: Pulmonary sequelae of SARS-CoV-2 infection and factors associated with persistent abnormal lung function at six months after infection: Prospective cohort study
Source: PLoS One. 2022 Nov 17;17(11):e0277624. doi: 10.1371/journal.pone.0277624 (PMC9671320; doi:10.1371/journal.pone.0277624)
Supplement: S1 Data — (XLSX) [file pone.0277624.s002.xlsx]

## Sheet: V2 vs. V3
Subject ID'	Visit	FVC- %predicted	FEV1-%predicted	TLC - %predicted	CPET data, VO2 (% predicted value)	DLCO - %predicted	SGRQ	Score PCS-12	Score MCS-12		Subject ID	Delta FVC- %predicted	Delta FEV1-%predicted	Delta TLC - %predicted	Delta CPET data, VO2 (% predicted value)	Delta DLCO - %predicted	Delta SGRQ	SF12 PCS-12	SF12 MCS-12
1	V1-3months	88	89	79	95.8061	69	35.56	42.7162	55.4004		1	4	4	-1	9.27918	3	6.14	-6.87216	12.4867
2	V1-3months	118	109	123	92.4463	106	3.25	55.9128	55.8678		2	16	8	5	2.97096	-18	2.36	3.57323	7.08355
3	V1-3months	101	106	95	111.995	68	20.79	42.5664	35.7366		3	9	8	5	21.1629	2	12.07	-9.41846	2.67748
4	V1-3months	77	84	79	72.4789	75	1.76	54.3548	52.6		4	-11	-10	-11	6.93517	2	-4.17	0.86856	-2.63202
5	V1-3months	102	95	99	58.6149	53	7.97	41.906	41.6229		5	3	1	-2	4.1779	2	-1.4	-2.12336	-5.41035
7	V1-3months	104	102	104	71.5634	100	0	58.898	52.6		7	-1	-1	3	-3.76658	2	-1.65	2.32091	-8.15781
8	V1-3months	93	79	90	102.927	77	9.36	53.3628	58.5876		8	-10	-6	-7	0.465373	4	-0.67	1.53544	10.8852
9	V1-3months	105	97	99	85.4805	88	3.69	44.1713	58.5599		9	-4	-5	3	3.75233	2	3.69	-3.05698	0.51223
10	V1-3months	117	121	106	95.2702	88	23.44	46.9492	47.5672		10	3	-4	0	32.2815	16	-39.26	11.3321	9.03894
11	V1-3months	90	80	91	77.4867	81	50.51	45.3071	36.8017		11	-14	-14	-3	3.31146	3	15.01	-8.52043	8.39607
12	V1-3months	87	88	81	89.2584	74	20.75	55.2241	14.8791		12	-5	-7	-6	-17.9404	3	13.02	-1.66551	-13.1881
14	V1-3months	118	109	107	92.8617	69	53.19	51.1014	29.798		14	5	3	8	19.4147	2	8.37	-2.02832	-14.4144
15	V1-3months	99	100	87	79.0973	95	1.81	58.1187	40.8948		15	4	1	-9	-2.17028	-1	1.81	-4.38068	11.6993
16	V1-3months	88	70	98	48.8805	51	23.55	31.4592	51.9786		16	-1	-7	-4	10.9837	-4	-7.7	-4.89146	18.451
17	V1-3months	112	94	104	64.3256	93	3.39	57.76	46.6636		17	5	0	5	-8.81896	-1	-0.74	2.98039	-10.4323
19	V1-3months	99	101	79	63.766	68	34.09	43.8033	62.1258		19	2	4	-9	-10.3387	-3	-0.91	1.3489	13.2337
20	V1-3months	81	86	77	105.481	61	8.7	57.6888	41.0374		20	-14	-13	-11	-17.2505	-15	-7.82	7.93703	-20.6591
21	V1-3months	98	90	96	103.34	78	38.33	31.4229	35.9149		21	-6	-6	4	3.03818	-10	4.32	0.2447	-16.7546
22	V1-3months	103	92	84	54.3394	57	17.11	44.1234	62.681		22	-3	-8	-15	-4.75789	-23	-1.51	1.55937	-0.96632
23	V1-3months	77	84	76	45.2095	66	39.32	37.331	19.9054		23	-7	-1	-4	-2.31415	1	-20.8	7.64801	-0.98264
24	V1-3months	93	92	89	88.601	101	0	56.8197	57.8877		24	2	2	0	-14.8647	-11	-3.69	-0.41188	1.95934
25	V1-3months	82	91	78	41.0793	70	37.57	52.5907	46.8197		25	-5	2	-2	-9.48987	1	20.92	-1.71153	-2.40236
26	V1-3months	73	87	62	59.3848	0	48.98	21.0544	44.4876		26	22	17	-5	15.5671	-81	9.04	-4.59756	6.8471
27	V1-3months	64	67	58	54.2872	48	87.14	25.901	43.6631		27	-7	-8	-3	-8.77551	-9	60.37	-2.60373	13.3377
28	V1-3months	111	114	103	81.8851	71	26.93	33.7757	61.1716		28	1	7	0	-2.76453	13	-2.55	1.54713	6.40606
29	V1-3months	100	92	92	104.029	76	9.4	56.5664	57.8779		29	-3	-4	-7	-1.75405	-7	0.93	4.45488	1.10629
30	V1-3months	87	94	82	73.5585	63	8.37	50.0855	58.6125		30	-9	3	-8	-0.334606	-32	1.43	0.41188	-1.95934
31	V1-3months	76	84	72	68.636	42	34.76	44.5817	49.1156		31	-14	-13	-2	2.36418	-7	15.11	14.9862	-1.02977
33	V1-3months	113	91	102	73.5544	78	35.9	30.3112	47.2539		33	3	-3	-3	-13.2534	-12	14.58	-19.3207	-1.06258
34	V1-3months	101	103	90	45.2056	72	38.51	33.6968	43.01		34	-2	-2	4	-2.8248	1	26.46	-19.7895	-12.222
35	V1-3months	73	76	69	49.6737	79	11.92	40.647	52.8197		35	-2	-4	-8	-1.76356	-5	-0.85	-8.6715	11.6354
36	V1-3months	107	101	99	60.2856	70	15.15	62.077	22.328		36	-2	-2	0	-34.7124	-13	4.61	5.70305	-8.13616
37	V1-3months	76	53	94	53.8261	40	67.3	31.1312	41.2984		37	-11	2	-5	-11.4039	-1	23.87	-2.45609	-17.452
38	V1-3months	104	99	106	79.7738	69	1.81	57.341	52.7895		38	6	4	7	-10.6256	-12	0	-0.18044	-2.94937
40	V1-3months	118	108	103	86.5696	66	8.87	57.3663	46.1806		40	-1	0	0	-2.09747	-8	8.87	-1.12236	-2.69427
41	V1-3months	96	94	91	80.6944	101	7.92	54.188	53.0831		41	-6	-7	-2	-34.5904	11	-1.93	1.11688	14.6186
42	V1-3months	106	109	94	75.079	80	33.29	38.473	34.7216		42	-1	-1	0	5.28117	0	15.78	12.1843	-21.2281
44	V1-3months	88	92	85	85.4137	79	1.07	55.501	57.8271		44	-8	-10	5	-1.27961	-13	1.07	0	0
45	V1-3months	89	97	88	83.6611	74	28.55	53.2877	54.1598		45	1	10	3	-8.11981	-1	12	1.0538	5.1217
47	V1-3months	88	88	85	72.0944	82	13.3	47.5084	37.2528		47	-4	-6	3	-3.91899	5	5.06	-5.66884	-20.046
48	V1-3months	87	93	80	46.5531	66	23.87	30.5135	32.1451		48	-3	0	-1	-8.03889	-7	-3.31	-5.7038	-18.7804
49	V1-3months	126	111	119	100.305	85	5.6	54.7796	57.0959		49	6	4	8	-6.36488	-1	-4.12	2.09657	4.3259
50	V1-3months	104	106	94	104.764	81	3.4	56.8197	57.8877		50	2	4	-2	11.1462	-7	-1.6	0.66514	-1.94949
52	V1-3months	86	85	79	69.6896	78	25.86	31.4787	33.7582		52	0	2	-2	41.6802	-5	0	-1.36036	-0.20246
53	V1-3months	101	102	89	79.2858	68	31.46	39.4068	42.5951		53	-1	0	-4	16.412	-8	14.75	-16.1787	-8.264
54	V1-3months	87	77	89	72.1916	86	18.39	48.21	56.4593		54	7	8	-3	6.5231	4	-10.64	3.45555	-1.8684
55	V1-3months	82	100	81	52.2103	66	14.77	33.5195	57.5936		55	-7	-11	-12	-3.74207	-16	-20.39	-2.75547	-4.36115
56	V1-3months	123	131	116	62.3894	97	5.72	24.7501	48.8428		56	2	0	-2	-0.642792	3	-5.03	-15.1771	3.6112
58	V1-3months	67	75	64	48.1814	84	19.92	35.5011	55.6055		58	0	0	2	4.14782	11	6.2	-15.8792	-6.03951
60	V1-3months	105	104	95	93.4982	73	0	63.9098	35.0531		60	3	4	5	4.28535	7	0	0.44506	-5.71816
61	V1-3months	136	127	129	96.5214	99	35.32	35.9082	53.0512		61	-15	-9	-4	-5.72124	-8	10.4	-15.9284	14.4076
Subject ID'	Visit	FVC- %predicted	FEV1-%predicted	TLC - %predicted	CPET data, VO2 (% predicted value)	DLCO - %predicted	SGRQ	Score PCS-12	Score MCS-12
1	V2-6months	84	85	80	86.5269	66	29.42	49.5884	42.9137
2	V2-6months	102	101	118	89.4753	124	0.89	52.3396	48.7842
3	V2-6months	92	98	90	90.8325	66	8.72	51.9849	33.0591
4	V2-6months	88	94	90	65.5438	73	5.93	53.4862	55.232
5	V2-6months	99	94	101	54.437	51	9.37	44.0294	47.0333
7	V2-6months	105	103	101	75.33	98	1.65	56.5771	60.7578
8	V2-6months	103	85	97	102.462	73	10.03	51.8273	47.7024
9	V2-6months	109	102	96	81.7282	86	0	47.2283	58.0477
10	V2-6months	114	125	106	62.9887	72	62.7	35.6171	38.5282
11	V2-6months	104	94	94	74.1752	78	35.5	53.8275	28.4057
12	V2-6months	92	95	87	107.199	71	7.73	56.8896	28.0672
14	V2-6months	113	106	99	73.447	67	44.82	53.1298	44.2124
15	V2-6months	95	99	96	81.2676	96	0	62.4994	29.1956
16	V2-6months	89	77	102	37.8969	55	31.25	36.3506	33.5276
17	V2-6months	107	94	99	73.1445	94	4.13	54.7796	57.0959
19	V2-6months	97	97	88	74.1047	71	35	42.4544	48.8921
20	V2-6months	95	99	88	122.732	76	16.52	49.7518	61.6965
21	V2-6months	104	96	92	100.302	88	34.01	31.1782	52.6695
22	V2-6months	106	100	99	59.0973	80	18.62	42.564	63.6473
23	V2-6months	84	85	80	47.5237	65	60.12	29.683	20.888
24	V2-6months	91	90	89	103.466	112	3.69	57.2316	55.9284
25	V2-6months	87	89	80	50.5692	69	16.65	54.3022	49.2221
26	V2-6months	51	70	67	43.8177	81	39.94	25.6519	37.6405
27	V2-6months	71	75	61	63.0627	57	26.77	28.5047	30.3254
28	V2-6months	110	107	103	84.6496	58	29.48	32.2286	54.7655
29	V2-6months	103	96	99	105.783	83	8.47	52.1116	56.7716
30	V2-6months	96	91	90	73.8931	95	6.94	49.6737	60.5719
31	V2-6months	90	97	74	66.2718	49	19.65	29.5955	50.1454
33	V2-6months	110	94	105	86.8078	90	21.32	49.6319	48.3165
34	V2-6months	103	105	86	48.0304	71	12.05	53.4862	55.232
35	V2-6months	75	80	77	51.4373	84	12.77	49.3185	41.1844
36	V2-6months	109	103	99	94.998	83	10.54	56.374	30.4641
37	V2-6months	87	51	99	65.2299	41	43.43	33.5873	58.7504
38	V2-6months	98	95	99	90.3994	81	1.81	57.5214	55.7388
40	V2-6months	119	108	103	88.6671	74	0	58.4887	48.8748
41	V2-6months	102	101	93	115.285	90	9.85	53.0711	38.4644
42	V2-6months	107	110	94	69.7978	80	17.51	26.2887	55.9498
44	V2-6months	96	102	80	86.6933	92	0	55.501	57.8271
45	V2-6months	88	87	85	91.7809	75	16.55	52.2339	49.0381
47	V2-6months	92	94	82	76.0134	77	8.24	53.1773	57.2988
48	V2-6months	90	93	81	54.592	73	27.18	36.2173	50.9255
49	V2-6months	120	107	111	106.67	86	9.72	52.683	52.77
50	V2-6months	102	102	96	93.6183	88	5	56.1546	59.8372
52	V2-6months	86	83	81	28.0094	83	25.86	32.8391	33.9607
53	V2-6months	102	102	93	62.8738	76	16.71	55.5854	50.8591
54	V2-6months	80	69	92	65.6685	82	29.03	44.7545	58.3277
55	V2-6months	89	111	93	55.9523	82	35.16	36.275	61.9548
56	V2-6months	121	131	118	63.0321	94	10.75	39.9272	45.2316
58	V2-6months	67	75	62	44.0336	73	13.72	51.3803	61.645
60	V2-6months	102	100	90	89.2129	66	0	63.4647	40.7713
61	V2-6months	151	136	133	102.243	107	24.92	51.8366	38.6436

## Sheet: Compiled Subject testing info
Subject ID	Diagnosis	Age	Sex	BMI	Smoking	COVID severity scale	Hospitalization	ICU admission	D-Dimer	Pre-existing lung diesase	COPD	Asthma	CAD/Heart Failure	Hypertension	Diabetes	CKD	Cancer	Autoimmune disease	SGRQ at 3 months	SGRQ at 6 months
1	Unexplained PFT abnormality, neuromuscular?	36	1	26.3	0	2	0	0	519	0	0	0	0	0	0	0	0	0	35.56	29.42
2	Resolved COVID lung disease	61	0	27.8	1	3	1	0	295	0	0	0	0	0	0	0	0	0	3.25	0.89
3	Persistent COVID lung disease	73	1	23.9	0	3	1	0	371	0	0	0	0	1	0	0	1	0	20.79	8.72
4	Resolved COVID lung disease	66	0	28.2	0	5	1	1	427	0	0	0	0	0	0	0	1	0	1.76	5.93
5	Anemia	70	1	26.4	0	3	1	0	1342	0	0	0	0	0	1	1	1	0	7.97	9.37
7	Resolved COVID lung disease	59	0	25.4	0	3	1	0	226	0	0	0	0	0	0	0	0	0	3.95	1.65
8	Asthma	49	0	28	0	1	0	0	226	1	0	1	0	0	0	0	0	0	9.36	10.03
9	No lung disease	51	0	29.3	1	2	0	0	<190	0	0	0	0	0	0	0	0	0	3.69	0
10	Resolved COVID lung disease	61	0	28	1	3	1	0	<190	1	0	1	0	0	0	0	0	0	23.44	62.7
11	Resolved COVID lung disease	56	0	29.5	0	2	0	0	284	0	0	0	0	0	0	0	0	0	50.51	35.5
12	Resolved COVID lung disease	50	0	28.1	1	6	1	1	<190	1	0	1	0	0	0	0	0	0	20.75	7.73
14	Unexplained PFT abnormality	48	1	24.3	1	1	0	0	<190	0	0	0	0	0	0	0	0	0	63.22	46.98
15	No lung disease	48	0	31.3	0	2	0	0	228	0	0	0	0	0	0	0	0	0	1.81	0
16	Asthma + PE	64	0	26.1	1	3	1	0	484	0	0	0	0	1	0	0	1	0	23.55	31.25
17	No lung disease	37	0	31.5	0	1	0	0	<190	0	0	0	0	0	0	0	0	0	3.39	4.13
19	Resolved COVID lung disease	61	0	29.6	0	5	1	1	357	1	0	1	0	1	1	0	0	0	34.09	35
20	Persistent COVID lung disease	59	1	27.7	0	6	1	1	335	1	0	1	0	0	1	0	0	0	8.7	16.52
21	No lung disease	47	1	28.8	1	2	0	0	253	0	0	0	0	0	0	0	0	0	38.33	34.01
22	Resolved COVID lung disease, unrelated ILD from NSCLC treatment	72	0	32.1	1	3	1	0	664	0	0	0	0	1	0	0	1	0	17.11	18.62
23	Resolved COVID lung disease, Obesity	47	1	41.6	0	6	1	1	415	1	0	1	0	0	1	0	0	0	39.32	60.12
24	No lung disease	46	0	31	1	1	0	0	<190	0	0	0	0	0	0	0	0	0	0	3.69
25	Unexplained PFT abnormality	47	0	26.3	1	5	1	1	<190	1	0	1	0	0	1	0	0	0	37.57	16.65
26	Persistent COVID lung disease	77	0	22.5	0	3	1	0	414	0	0	0	1	1	0	0	0	0	48.98	39.94
27	Persistent COVID lung disease	59	0	24.4	0	5	1	1	2077	1	0	1	0	0	1	0	0	0	87.14	26.77
28	Unexplained PFT abnormality	70	1	27.9	0	1	0	0	242	0	0	0	1	1	0	0	0	0	26.93	29.48
29	Resolved COVID lung disease	45	1	22	1	1	0	0	276	0	0	0	0	0	0	0	0	0	9.4	8.47
30	Resolved COVID lung disease	77	0	34.9	0	3	1	0	249	1	0	1	0	0	0	0	1	0	8.37	6.94
31	Persistent COVID lung disease	63	0	24.6	0	5	1	1	388	0	0	0	0	0	0	0	0	0	34.76	19.65
33	No lung disease	33	0	36.9	0	2	0	0	490	1	0	1	0	0	0	0	0	0	35.9	21.32
34	No lung disease	65	0	32.6	1	1	0	0	<190	0	0	0	0	1	0	0	0	0	38.51	12.05
35	Persistent COVID lung disease	54	0	38.4	0	3	1	0	<190	0	0	0	0	1	1	1	1	0	11.92	12.77
36	Anemia	27	1	21.4	0	1	0	0	224	1	0	1	0	0	0	0	0	0	15.15	10.54
37	COPD	61	0	26.5	1	2	0	0	372	1	1	1	0	1	0	0	0	0	67.3	43.43
38	Anemia	29	1	21.5	0	1	0	0	<190	0	0	0	0	0	0	0	0	0	1.81	1.05
40	Unexplained PFT abnormality	51	1	22.8	0	2	0	0	<190	1	0	1	0	0	0	0	0	0	8.87	0
41	No lung disease	27	1	24.9	0	1	0	0	247	1	0	1	0	0	0	0	0	0	7.92	9.85
42	No lung disease	56	0	23.9	1	1	0	0	<190	0	0	0	0	0	0	0	0	0	33.29	17.51
44	No lung disease	63	0	23.1	1	2	0	0	210	0	0	0	0	0	0	0	0	0	1.07	0
45	No lung disease	54	1	28.8	0	1	0	0	207	1	0	1	0	0	0	0	0	0	28.55	16.55
47	Unexplained PFT abnormality	27	1	33.7	0	1	0	0	377	0	0	0	0	0	0	0	0	0	13.3	8.24
48	Persistent COVID lung disease	64	1	41.2	0	6	1	1	379	0	0	0	0	1	1	0	0	0	23.87	27.18
49	No lung disease	42	1	29.9	1	1	0	0	543	0	0	0	0	0	0	0	0	0	5.6	9.72
50	No lung disease	34	1	28.9	0	2	0	0	<190	0	0	0	0	0	0	0	0	0	3.4	5
52	Obesity	36	0	35.5	0	1	0	0	<190	0	0	0	0	0	0	0	1	0	25.86	37.29
53	Persistent COVID lung disease on CT and CPET	47	0	28.8	0	3	1	0	286	0	0	0	0	0	0	0	0	0	31.46	16.71
54	Asthma	28	0	27.5	0	1	0	0	234	1	0	1	0	0	0	0	0	0	18.39	29.03
55	Hyperventilation, associated with encephalitis	79	0	28.3	0	6	1	1	992	0	0	0	0	1	0	0	1	0	14.77	35.16
56	No lung disease	39	1	22.6	0	1	0	0	247	0	0	0	0	0	0	0	0	0	5.72	10.75
58	No lung disease	36	0	26.9	0	2	0	0	<190	0	0	0	0	0	0	0	0	0	19.92	13.72
60	Unexplained PFT abnormality	32	0	25.1	1	1	0	0	<190	0	0	0	0	0	0	0	0	0	0	0
61	No lung disease	50	1	32.8	1	1	0	0	NR-NSQ	0	0	0	0	0	0	0	0	0	35.32	24.92

## Sheet: Average time to FU
Patient ID	Baseline to 3 months days	3 to 6 months Days	Baseline to 6 months days		Baseline to 3 months			3 to 6 months			Baseline to 6 Months
1	97	111	208
2	104	98	202		Average:	108.49		Average:	92.1176		Average:	200.6
3	101	100	201		Geo Mean:	107.698		Geo Mean:	91.5998		Geo Mean:	200.232
4	93	104	197		Median:	104		Median:	91		Median:	199
5	106	90	196		Mean:	108.5		Mean:	92.1176		Mean:	200.6
7	113	90	203
8	97	98	195		Outliers:	None		Outliers:	68, 71, 72, 117		Outliers:	237
9	102	98	200
10	93	93	186
11	108	90	198
12	98	90	188
14	121	86	207
15	97	91	188
16	104	84	188
17	132	72	204
19	131	71	202
20	112	71	183
21	115	88	203
22	98	81	179
23	107	88	195
24	117	94	211
25	102	94	196
26	102	94	196
27	107	91	198
28	131	91	222
29	103	96	199
30	111	95	206
31	93	97	190
33	117	92	209
34	131	85	216
35	97	92	189
36	134	88	222
37	130	88	218
38	110	89	199
40	94	89	183
41	98	91	189
42	117	84	201
44	114	87	201
45	90	94	184
47	93	89	182
48	98	91	189
49	136	87	223
50	131	68	199
52	103	117	220
53	95	105	200
54	93	103	196
55	129	108	237
56	98	98	196
58	93	105	198
60	121	94	215
61	116	108	224

## Sheet: Delta FEV1-%predicted
Subject ID	Delta FEV1-%predicted
26	17
45	10
2	8
3	8
54	8
28	7
1	4
19	4
38	4
49	4
50	4
60	4
14	3
30	3
24	2
25	2
37	2
52	2
5	1
15	1
17	0
40	0
48	0
53	0
56	0
58	0
7	-1
23	-1
42	-1
34	-2
36	-2
33	-3							Negative value denotes an improvement
10	-4
29	-4
35	-4
9	-5
8	-6
21	-6
47	-6
12	-7
16	-7
41	-7
22	-8
27	-8
61	-9
4	-10
44	-10
55	-11
20	-13
31	-13
11	-14

## Sheet: Delta TLC - %predicted
Subject ID	Delta TLC - %predicted
14	8
49	8
38	7
2	5
3	5
17	5
44	5
60	5
21	4
34	4
7	3
9	3
45	3
47	3
58	2
10	0
24	0
28	0
36	0
40	0
42	0
1	-1
48	-1
5	-2
25	-2
31	-2
41	-2
50	-2
52	-2
56	-2
11	-3						Negative value denotes an improvement
27	-3
33	-3
54	-3
16	-4
23	-4
53	-4
61	-4
26	-5
37	-5
12	-6
8	-7
29	-7
30	-8
35	-8
15	-9
19	-9
4	-11
20	-11
55	-12
22	-15

## Sheet: Delta SGRQ
Subject ID	Delta SGRQ
27	60.37
34	26.46
37	23.87
25	20.92
42	15.78
31	15.11
11	15.01
53	14.75
33	14.58
12	13.02
3	12.07
45	12
61	10.4
26	9.04
40	8.87
14	8.37
58	6.2
1	6.14
47	5.06
36	4.61
21	4.32
9	3.69
2	2.36
15	1.81
30	1.43
44	1.07
29	0.93
38	0
52	0
60	0
8	-0.67						Negative numbers are an improvement
17	-0.74
35	-0.85
19	-0.91
5	-1.4
22	-1.51
50	-1.6
7	-1.65
41	-1.93
28	-2.55
48	-3.31
24	-3.69
49	-4.12
4	-4.17
56	-5.03
16	-7.7
20	-7.82
54	-10.64
55	-20.39
23	-20.8
10	-39.26

## Sheet: Delta SF PCS-12
Subject ID	SF12 PCS-12
31	14.9862
42	12.1843
10	11.3321
20	7.93703
23	7.64801
36	5.70305
29	4.45488
2	3.57323
54	3.45555
17	2.98039
7	2.32091
49	2.09657
22	1.55937
28	1.54713
8	1.53544
19	1.3489
41	1.11688
45	1.0538
4	0.86856
50	0.66514
60	0.44506
30	0.41188
21	0.2447
44	0
38	-0.18044
24	-0.41188
40	-1.12236							Negative numbers are an improvement
52	-1.36036
12	-1.66551
25	-1.71153
14	-2.02832
5	-2.12336
37	-2.45609
27	-2.60373
55	-2.75547
9	-3.05698
15	-4.38068
26	-4.59756
16	-4.89146
47	-5.66884
48	-5.7038
1	-6.87216
11	-8.52043
35	-8.6715
3	-9.41846
56	-15.1771
58	-15.8792
61	-15.9284
53	-16.1787
33	-19.3207
34	-19.7895

## Sheet: Delta SF MCS-12
Subject ID	SF12 MCS-12
16	18.451
41	14.6186
61	14.4076
27	13.3377
19	13.2337
1	12.4867
15	11.6993
35	11.6354
8	10.8852
10	9.03894
11	8.39607
2	7.08355
26	6.8471
28	6.40606
45	5.1217
49	4.3259
56	3.6112
3	2.67748
24	1.95934
29	1.10629
9	0.51223
44	0
52	-0.20246
22	-0.96632
23	-0.98264
31	-1.02977
33	-1.06258
54	-1.8684
50	-1.94949								Negative numbers are an improvement
30	-1.95934
25	-2.40236
4	-2.63202
40	-2.69427
38	-2.94937
55	-4.36115
5	-5.41035
60	-5.71816
58	-6.03951
36	-8.13616
7	-8.15781
53	-8.264
17	-10.4323
34	-12.222
12	-13.1881
14	-14.4144
21	-16.7546
37	-17.452
48	-18.7804
47	-20.046
20	-20.6591
42	-21.2281
